# Supplementary material for: Comprehensive Review of Open-Source Fundus Image Databases for Diabetic Retinopathy Diagnosis
Source: Sensors (Basel). 2025 Sep 11;25(18):5658. doi: 10.3390/s25185658 (PMC12473202; doi:10.3390/s25185658)
Supplement: Supplementary file 1 [file sensors-25-05658-s001.zip]

Archive with 1 entries (1 files):
- sensors-3769055-supplementary.pdf
